# Supplementary material for: Cloning of a new HSP70 gene from western flowerthrips, Frankliniella occidentalis, and expression patterns during thermal stress
Source: PeerJ. 2019 Sep 25;7:e7687. doi: 10.7717/peerj.7687 (PMC6765361; doi:10.7717/peerj.7687)
Supplement: Supplemental Information 3 — A represents Adults, L represents larvae, P represents pupae. [file peerj-07-7687-s003.xlsx]

## Sheet:  recovery timeAdults
recovery	fohsp706				reference gene				fohsp706-reference gene	control	control-（fohs706-reference gene）		result
40A0-1	29.177	29.1094	29.1432	40A0-1	17.3512	17.2795	17.3154		11.794	13.8134	2.0194		4.05415
40A0-	29.1844	29.2787	29.2315	40A0-	17.291	17.5458	17.4184		11.8603	13.8134	1.9531		3.87205
40A0-	28.515	28.5938	28.5544	40A0-	17.3175	17.7516	17.5345		11.0593	13.8134	2.75407		6.74619
40A0-	28.9233	29.0693	28.9963	40A0-	17.6959	17.6812	17.6885		11.3807	13.8134	2.43266		5.39887
40A0.5-1	29.1205	29.351	29.2357	40A0.5-1	17.052	17.3043	17.1782		12.1728	13.8134	1.64059		3.11792
40A0.5-	29.3238	29.4345	29.3791	40A0.5-	17.1285	16.8266	16.9775		12.457	13.8134	1.35644		2.56052	2.56052
40A0.5-	29.0889	29.1782	29.1335	40A0.5-	17.7161	17.744	17.7301		11.4482	13.8134	2.36522		5.15233
40A0.5-	29.0433	29.0292	29.0363	40A0.5-	17.4031	17.3452	17.3741		11.6551	13.8134	2.15833		4.46399
40A1-1	29.5684	29.6914	29.6299	40A1-1	17.3723	17.2708	17.3216		12.3698	13.8134	1.44357		2.71993
40A1-	29.743	29.6313	29.6871	40A1-	17.1489	17.179	17.164		12.4673	13.8134	1.34609		2.54222
40A1-	30.6536	30.2586	30.4561	40A1-	16.1133	16.3023	16.2078		14.0508	13.8134	-0.237387		0.84828
40A1-	29.4738	29.3935	29.4337	40A1-	17.0479	17.1038	17.0759		12.3176	13.8134	1.49577		2.82014
40A1.5	30.6791	30.5631	30.6211	40A1.5	19.1354	19.0434	19.0894		11.4737	13.8134	2.33968		5.06191
40A1.5	30.0346	30.0738	30.0542	40A1.5	19.03	19.2283	19.1292		10.9447	13.8134	2.86874		7.30428
40A1.5	30.2941	30.369	30.3315	40A1.5	19.1829	19.216	19.1995		11.1695	13.8134	2.64385		6.24997
40A1.5	30.7411	30.6427	30.6919	40A1.5	19.7014	19.706	19.7037		10.939	13.8134	2.87442		7.33309
40A2	31.423	31.2988	31.3609	40A2	19.2198	19.2361	19.228		12.0709	13.8134	1.74254		3.34624
40A2	30.5593	30.5434	30.5514	40A2	19.4554	19.494	19.4747		11.0687	13.8134	2.74465		6.70229
40A2	31.6745	31.7376	31.706	40A2	19.3132	19.47	19.3916		12.346	13.8134	1.46737		2.76517
40A2	29.7584	29.9509	29.8547	40A2	19.5281	19.6043	19.5662		10.3848	13.8134	3.42863		10.7676
control			fohsp706				reference gene
25A	27.147	27.1085	27.1277	A0-1	15.3512	15.2795	15.3154		11.7932
25A	28.4125	28.2787	28.3456	A0-2	14.291	14.5458	14.4184		13.8603	13.8134
25A	29.0737	28.7539	28.9138	A0-3	14.3175	14.7516	14.5345		14.2194
25A	29.0453	29.0693	29.0573	A0-4	13.6959	13.6812	13.6885		15.3807

## Sheet:  recovery time Pupae
recovery	fohsp706				reference gene				fohsp706-reference gene	control	control-（fohs706-reference gene）		result
40P0-1	27.5297	27.8323	27.681	40P0-1	19.0465	19.1549	19.1007		8.73157	12.4105	3.67891		12.8074
40P0-2	29.0145	29.0841	29.0493	40P0-2	18.1836	18.1951	18.1894		10.8947	12.4105	1.51574		2.85946
40P0-3	29.2138	29.0893	29.1516	40P0-3	18.5831	18.7156	18.6494		10.44	12.4105	1.97052		3.9191
40P0-4	29.5917	29.8089	29.7003	40P0-4	18.8041	18.3374	18.5708		11.2381	12.4105	1.17236		2.2538
40P0.5-1	29.2234	29.309	29.2662	40P0.5-1	18.3299	18.3798	18.3549		10.9542	12.4105	1.45632		2.74407
40P0.5-2	29.3089	29.3347	29.3218	40P0.5-2	18.3055	18.3959	18.3507		10.984	12.4105	1.42644		2.68783
40P0.5-3	29.5374	29.7311	29.6342	40P0.5-3	18.313	18.4313	18.3722		11.3589	12.4105	1.0516		2.07283
40P0.5-4	29.2913	29.3836	29.3375	40P0.5-4	19.1825	18.8454	19.0139		10.3697	12.4105	2.04077		4.11466
40P1-1	30.3135	30.2238	30.2686	40P1-1	18.5201	18.6606	18.5904		11.6335	12.4105	0.777016		1.71358
40P1-2	28.8663	28.9053	28.8858	40P1-2	19.2786	19.2434	19.261		9.64427	12.4105	2.76621		6.80317
40P1-3	29.6	29.5241	29.562	40P1-3	18.4327	18.6879	18.5603		10.9638	12.4105	1.44673		2.72589
40P1-4	29.241	29.3433	29.2922	40P1-4	19.1052	18.8332	18.9692		10.3741	12.4105	2.03636		4.1021
40P1.5-1	29.1321	29.2918	29.2119	40P1.5-1	18.2031	18.134	18.1685		11.1232	12.4105	1.28724		2.44061
40P1.5-2	30.0762	30.1024	30.0893	40P1.5-2	18.7709	18.5135	18.6422		11.4603	12.4105	0.950229		1.93218
40P1.5-3	28.3448	28.3201	28.3325	40P1.5-3	18.1119	18.1858	18.1489		10.1713	12.4105	2.23921		4.72138
40P1.5-4	30.3619	30.367	30.3644	40P1.5-4	17.8343	18.2159	18.0251		12.3419	12.4105	0.0685857		1.04869
40P2-1	29.6838	29.6602	29.672	40P2-1	18.3349	18.2598	18.2974		11.3628	12.4105	1.04765		2.06716
40P2-2	29.3108	29.2048	29.2578	40P2-2	17.8006	18.0139	17.9073		11.2975	12.4105	1.11298		2.16291
40P2-3	29.6204	29.7718	29.6961	40P2-3	18.3258	18.3078	18.3168		11.455	12.4105	0.9555		1.93925
40P2-4	28.866	28.9331	28.8995	40P2-4	17.6662	17.6833	17.6748		11.2583	12.4105	1.15215		2.22245
control			hsp706				reference gene		reference gene-hsp706
25p	26.3979	26.5898	26.4939	25	14.5369	14.8902	14.7135		11.8763
25p	28.9027	28.5903	28.7465	25	14.5892	14.5674	14.5783		14.012	12.4105
25p	28.9072	28.6936	28.8004	25	16.0615	16.9089	16.4852		12.2084
25p	27.0821	27.3029	27.1925	25	15.6244	15.8909	15.7576		11.5453

## Sheet:  recovery time Larvae
recovery			fohsp706			reference gene				fohsp706-reference gene	control	control-（fohs706-reference gene）		result
					40L201			0		0
40L20-2	28.974	29.0906	29.0323		40L202	19.9719	20.1009	20.0364		8.9959	11.3611	2.36518		5.15216
40L20-3	29.0395	29.0914	29.0655		40L203	20.023	19.8574	19.9402		9.12526	11.3611	2.23581		4.71028
40L20-4	29.511	29.4978	29.5044		40L204	20.1357	20.2335	20.1846		9.31979	11.3611	2.04128		4.11612
40L2-O.5	29.0587	29.1993	29.129		40L20.51	19.1912	19.2329	19.2121		9.91694	11.3611	1.44413		2.72099
40L2-O.5	27.9594	28.9234	28.4414		40L20.52	19.1124	18.9522	19.0323		9.4091	11.3611	1.95198		3.86905
40L2-O.5	29.2125	29.3704	29.2915		40L20.53	19.4232	19.3135	19.3683		9.92316	11.3611	1.43791		2.70928
40L2-O.5	29.3448	29.7057	29.5253		40L20.54	19.4944	19.5813	19.5378		9.98742	11.3611	1.37365		2.59125
40L2-1	29.2235	29.2235	29.2235		40L211	19.1536	19.3537	19.2537		9.96982	11.3611	1.39126		2.62307
40L2-1	29.3451	29.3656	29.3553		40L212	20.4483	20.4791	20.4637		8.89164	11.3611	2.46943		5.53826
40L2-1	30.7916	31.1032	30.9474		40L213	21.3918	21.2525	21.3222		9.62521	11.3611	1.73587		3.33079
40L2-1	29.8021	29.3941	29.5981		40L214	19.6322	19.7549	19.6936		9.90455	11.3611	1.45652		2.74446
40L2-1.5	28.9911	29.1824	29.0867		40L21.51	19.2222	19.3016	19.2619		9.82485	11.3611	1.53623		2.90035
40L2-1.5	30.2313	30.178	30.2047		40L21.52	20.0713	20.0708	20.071		10.1336	11.3611	1.22747		2.34156
40L2-1.5	30.2403	30.1802	30.2102		40L21.53	19.5358	19.5104	19.5231		10.6871	11.3611	0.673927		1.59541
40L2-1.5	30.1678	30.3367	30.2523		40L21.54	19.5617	19.4622	19.5119		10.7403	11.3611	0.620728		1.53765
40L22-1	28.9837	28.7858	28.8848		40L22-1	19.3098	19.312	19.3109		9.57391	11.3611	1.78716		3.45136
40L22-2	28.6555	28.5794	28.6175		40L22-2	19.3323	19.3557	19.344		9.27346	11.3611	2.08761		4.25044
40L22-3	29.0543	29.094	29.0741		40L22-3	19.4277	19.6875	19.5576		9.5165	11.3611	1.84458		3.59148
control
			0		RPL					0
25	30.0129	29.7155	29.8642		25	17.5353	18.0368	17.786		12.0781	11.3611
25	25.7142	25.8901	25.8022		25	16.3577	16.0437	16.2007		9.6015
25	25.2337	25.3008	25.2672		25	14.8615	14.9284	14.895		10.3723
25	26.9536	27.1231	27.0384		25	13.4011	13.8909	13.646		13.3924

## Sheet: cold stressLarvae
cold stress	fohsp706							reference gene		fohsp706-reference gene	conctrol(25℃)	control-（fohs706-reference gene）		result
-6	27.2723	27.3801	27.3262		-6	23.5022	23.5148	23.5085		3.8177	6.41251	2.59481		6.04108
-6	27.6126	27.5521	27.5823		-6	23.0414	22.9153	22.9783		4.60396	6.41251	1.80854		3.50289
-6	26.6082	26.5639	26.586		-6	22.0913	22.5182	22.3048		4.28129	6.41251	2.13121		4.38086
-6	26.3089	26.3605	26.3347		-6	21.7614	21.9747	21.8681		4.46662	6.41251	1.94588		3.85274
-8	26.9164	26.8911	26.9038		-8	24.4902	22.5351	23.5127		3.39111	6.41251	3.0214		8.11956
-8	31.3423	31.3214	31.3319		-8	27.0086	27.1062	27.0574		4.27452	6.41251	2.13799		4.40148
-8	29.6181	29.7109	29.6645		-8	26.1585	26.1585	26.1585		3.50595	6.41251	2.90655		7.49825
-10	26.3211	26.1866	26.2539		-10	22.4194	22.307	22.3632		3.8907	6.41251	2.5218		5.743
-10	28.1056	28.0415	28.0735		-10	23.2609	23.4188	23.3398		4.7337	6.41251	1.6788		3.20162
-10	27.3731	27.335	27.3541		-10	22.1035	22.1114	22.1075		5.24657	6.41251	1.16594		2.2438
-10	29.7668	29.6736	29.7202		-10	23.7974	26.9747	25.3861		4.33415	6.41251	2.07836		4.22326
-12	32.9901	32.1477	32.5689		-12	25.9323	26.0042	25.9682		6.60064	6.41251	-0.188131		0.877742
-12	30.684	29.9939	30.3389		-12	25.538	25.0927	25.3154		5.02354	6.41251	1.38897		2.61892
-12	28.4495	28.506	28.4777		-12	23.9042	23.4674	23.6858		4.79194	6.41251	1.62057		3.07496
-12	31.1358	31.1065	31.1211		-12	23.4521	23.5591	23.5056		7.61555	6.41251	-1.20304		0.434359
-14	35.1825	35.1241	35.1533		-14	30.1621	29.9243	30.0432		5.11009	6.41251	1.30241		2.46641
-14	32.8286	32.8455	32.8371		-14	26.3632	26.4427	26.403		6.43413	6.41251	-0.0216239		0.985123
-14	31.9367	31.5134	31.725		-14	26.3544	26.2152	26.2848		5.44023	6.41251	0.972273		1.96193
-14	32.9887	33.2807	33.1347		-14	26.2599	26.2553	26.2576		6.87708	6.41251	-0.464571		0.724686
control check
			0		18S					0
25	30.0129	29.7155	29.8642		25	20.7839	21.0932	22.2924		7.57181	6.41251
25	25.7142	25.8901	25.8022		25	18.5471	18.7418	20.763		5.03917
25	25.2337	25.3008	25.2672		25	15.8615	15.9284	18.93		6.33727
25	26.9536	27.1231	27.0384		25	18.0245	17.9852	20.3366		6.70177

## Sheet: heat stress Larvae
heat stress(℃)	fohsp706				heat stress	reference gene				fohsp706-reference gene	conctrol(25℃)	control-（fohs706-reference gene）		results
33	28.2723	28.3801	28.3262		33	20.3022	20.2148	20.2585		8.0677	11.3611	3.29337		9.80402
33	27.6126	27.5521	27.5823		33	19.8414	19.4153	19.6283		7.95396	11.3611	3.40711		10.6082
33	26.6082	26.5639	26.586		33	18.8913	18.8239	18.8576		7.72844	11.3611	3.63263		12.4031
33	26.3089	26.3605	26.3347		33	18.2714	18.4147	18.3431		7.99162	11.3611	3.36945		10.3349
35	29.7137	29.9605	29.8371		33	22.9714	22.4147	22.6931		7.144	11.3611	4.21707		18.5979
35	29.4398	29.4265	29.4332		35	22.1937	22.5302	22.362		7.07117	11.3611	4.28991		19.561
35	29.3423	29.3246	29.3335		35	21.9086	21.6262	21.7674		7.56611	11.3611	3.79496		13.8802
35	29.6181	29.7109	29.6645		35	22.1585	22.1482	22.1534		7.51111	11.3611	3.84996		14.4196
37	30.4011	30.1866	30.2939		37	20.6094	20.607	20.6082		9.6857	11.3611	1.67537		3.19402
37	29.1056	29.0415	29.0735		37	20.9109	20.0188	20.4648		8.6087	11.3611	2.75237		6.73824
37	28.3731	28.335	28.3541		37	20.1035	20.1114	20.1075		8.24657	11.3611	3.11451		8.66085
37	29.7668	29.6736	29.7202		37	20.7974	20.9747	20.8861		8.83415	11.3611	2.52693		5.76342
39	29.974	29.0906	29.5323		39	19.5719	19.1009	19.3364		10.1959	11.3611	1.16518		2.24261
39	29.1295	29.1514	29.1405		39	20.023	19.8574	19.9402		9.20026	11.3611	2.16081		4.47167
39	29.511	29.4978	29.5044		39	19.1357	19.0335	19.0846		10.4198	11.3611	0.941284		1.92024
39	29.4135	29.1065	29.26		39	19.4521	19.5591	19.5056		9.75443	11.3611	1.60664		3.04542
41	30.1825	30.1241	30.1533		41	20.5218	20.1257	20.3237		9.82952	11.3611	1.53156		2.89098
41	30.0286	29.8455	29.9371		41	21.538	20.9547	21.2463		8.69078	11.3611	2.6703		6.3656
41	28.9367	28.5134	28.725		41	20.1035	20.5114	20.3075		8.41752	11.3611	2.94356		7.69305
41	28.9887	28.2807	28.6347		41	20.2974	18.9747	19.6361		8.9986	11.3611	2.36247		5.14251
control check(℃)
			0		RPL					0
25	30.0129	29.7155	29.8642		25	17.5353	18.0368	17.786		12.0781	11.3611
25	25.7142	25.8901	25.8022		25	16.3577	16.0437	16.2007		9.6015
25	25.2337	25.3008	25.2672		25	14.8615	14.9284	14.895		10.3723
25	26.9536	27.1231	27.0384		25	13.4011	13.8909	13.646		13.3924
			0							0
